# Supplementary material for: Machine-Learning Prediction of Health-Related Quality of Life Among Community-Dwelling Middle-Aged and Older Adults Living Alone: A Secondary Analysis of the 2022 Korea Health Panel
Source: Healthcare (Basel). 2026 Jun 11;14(12):1669. doi: 10.3390/healthcare14121669 (PMC13299840; doi:10.3390/healthcare14121669)
Supplement: Supplementary file 1 [file healthcare-14-01669-s001.zip]

Archive with 1 entries (1 files):
- healthcare-4300060-supplementary.pdf
